# Supplementary material for: Regulation of Opsin Gene Expression by DNA Methylation and Histone Acetylation
Source: Int J Mol Sci. 2022 Jan 26;23(3):1408. doi: 10.3390/ijms23031408 (PMC8836077; doi:10.3390/ijms23031408)
Supplement: Supplementary file 1 [file ijms-23-01408-s001.zip]

Archive with 1 entries (1 files):
- ijms-1558265-supplementary.pdf
